# Supplementary material for: Genome-scale identification of Caenorhabditis elegans regulatory elements by tiling-array mapping of DNase I hypersensitive sites
Source: BMC Genomics. 2009 Feb 25;10:92. doi: 10.1186/1471-2164-10-92 (PMC2651899; doi:10.1186/1471-2164-10-92)
Supplement: Additional file 2 — Additional_table-S1. This table includes confirmed coding transcripts with nearby DHSs (from 2 kb upstream to 2 kb downstream). [file 1471-2164-10-92-S2.txt]

# This table includes confirmed coding transcripts with nearby DHSs (from 2kb upstream to 2kb downstream).
#chromosome	#start	#end	#coding_transcripts
chrI	128695	133809	F53G12.5a.2
chrI	146499	154819	F56C11.1
chrI	461996	462655	W04C9.4
chrI	477615	481957	W04C9.3
chrI	557434	561566	Y65B4BR.2
chrI	645454	653978	Y65B4A.2
chrI	692040	694653	Y18H1A.4
chrI	694991	698330	Y18H1A.2
chrI	897292	905855	Y95B8A.5
chrI	1413948	1415809	Y92H12BR.2
chrI	1751482	1754400	Y71G12B.10
chrI	1832898	1834458	C53H9.2c.3
chrI	1833494	1834747	C53H9.2b
chrI	2128592	2145974	Y37E3.17b
chrI	2219487	2222310	W03F11.1
chrI	2279835	2280868	Y39G10AL.1
chrI	2281538	2291184	Y39G10AL.3.2
chrI	2451975	2464638	T16H5.1b
chrI	2489977	2497372	Y23H5B.6
chrI	2629686	2632312	Y23H5A.1b
chrI	2645310	2657242	F40E3.5.2
chrI	2668794	2672012	F32B5.6d.3
chrI	2784647	2786069	W03D8.9
chrI	2823469	2830294	W10C8.2
chrI	2851998	2853856	W10C8.4a
chrI	2895330	2900861	Y71F9AL.17
chrI	3015743	3021520	Y54E10BR.4
chrI	3092957	3096267	M01B12.5b.2
chrI	3147889	3150330	K09H9.2
chrI	3158515	3162372	Y54E10A.9a
chrI	3159765	3162375	Y54E10A.9b
chrI	3168161	3171124	Y54E10A.5.2
chrI	3168194	3171170	Y54E10A.5.1
chrI	3173269	3176320	Y54E10A.10
chrI	3264287	3265858	Y44E3B.1b.2
chrI	3293175	3294359	W01B11.6a.2
chrI	3340278	3349901	Y44E3A.6b
chrI	3419638	3424191	K03E5.2b
chrI	3433158	3438544	Y47G6A.12
chrI	3481988	3484484	Y47G6A.8
chrI	3748537	3753962	Y8G1A.2.2
chrI	3799207	3805706	C32E8.10a
chrI	3824948	3826508	F53F10.4.2
chrI	3885549	3885890	C50F2.10
chrI	3983186	3986917	F28H1.3.1
chrI	3987893	3988698	F28H1.2
chrI	4001631	4031628	F55C7.7f
chrI	4015764	4031628	F55C7.7b
chrI	4153958	4154439	R12E2.7
chrI	4193243	4203293	C18E3.5
chrI	4214364	4215732	C18E3.9
chrI	4266569	4267175	C43E11.2b
chrI	4267206	4267970	C43E11.9.1
chrI	4298627	4302236	Y47D9A.2a
chrI	4321096	4359081	ZK973.6
chrI	4368090	4370481	ZK973.3.2
chrI	4370443	4372137	ZK973.9
chrI	4491702	4508932	T01A4.1c
chrI	4502610	4507720	T01A4.1b
chrI	4604404	4605320	D1007.8
chrI	4645632	4646964	B0041.4.2
chrI	4665745	4671739	B0041.7
chrI	4738171	4744310	C10H11.9
chrI	4885047	4887955	F25F8.2
chrI	4950744	4951482	F28B3.6b
chrI	4984761	4986697	W03G9.6
chrI	5006746	5007991	F54C1.9
chrI	5046467	5047993	C46H11.9
chrI	5079918	5082268	C30F8.2.4
chrI	5125614	5127205	Y110A7A.17b.2
chrI	5127829	5129608	Y110A7A.8.2
chrI	5200272	5203507	C32E12.3
chrI	5204555	5215221	C32E12.5.2
chrI	5274773	5278711	C01G8.2.2
chrI	5373412	5384472	F55A12.9c
chrI	5403324	5408347	C24A11.8b
chrI	5412869	5415632	C24A11.9
chrI	5484782	5486058	C09D4.5.4
chrI	5488358	5490566	C09D4.3
chrI	5498853	5505085	C09D4.1b.1
chrI	5505437	5507026	F59A3.3
chrI	5507126	5509172	F59A3.4
chrI	5549157	5550298	M01A10.3
chrI	5609313	5610741	F46F11.5.3
chrI	5616615	5618554	F46F11.6
chrI	5750004	5751709	F56H1.4.2
chrI	5784233	5796744	B0414.2
chrI	5826610	5829250	C32F10.6
chrI	5837525	5842776	C32F10.1a
chrI	5840237	5842447	C32F10.1b
chrI	5870800	5874567	F33D11.12
chrI	5910651	5912463	C34G6.7b.2
chrI	5950712	5953672	B0207.3b
chrI	5963166	5965018	B0207.2
chrI	5975380	5981455	B0207.12b
chrI	5978430	5981455	B0207.12c
chrI	6017927	6019639	C06A5.9
chrI	6054915	6058572	C27A12.5
chrI	6141374	6146114	F56F4.5
chrI	6176083	6176771	T09B4.4
chrI	6186118	6188975	T09B4.9
chrI	6189451	6192015	T09B4.10.2
chrI	6220272	6222712	T08B2.9b.3
chrI	6223924	6224752	T08B2.5d
chrI	6228075	6228899	T08B2.10.2
chrI	6257712	6258202	C48E7.10
chrI	6261836	6263012	C48E7.3
chrI	6349479	6361740	K04F10.4b
chrI	6374532	6376213	K04F10.7
chrI	6412720	6413816	ZC328.1.2
chrI	6430154	6433929	F37E3.1
chrI	6472335	6473844	K06A5.6.1
chrI	6502425	6504202	C55B7.5
chrI	6505123	6507687	C55B7.4a
chrI	6516028	6519764	C55B7.2
chrI	6538279	6540097	T10E9.7b
chrI	6620319	6624017	D2092.4
chrI	6714905	6717340	T23B3.6
chrI	6761363	6764482	W02D3.11b
chrI	6765897	6766652	F08B6.2.3
chrI	6769362	6775931	F08B6.4c.3
chrI	6769901	6775933	F08B6.4b.2
chrI	6782110	6788044	C37A2.5a
chrI	6812921	6818511	K02F2.5
chrI	6858552	6859344	H27M09.2
chrI	6862820	6865665	T21G5.3
chrI	6880838	6881872	T21G5.4
chrI	6909083	6921711	C48B6.6a
chrI	6934417	6937731	T10B11.3
chrI	6960039	6962363	T10B11.8a
chrI	6962575	6964826	T10B11.9
chrI	7024040	7028932	H06O01.1.2
chrI	7047032	7056366	F15C11.1.2
chrI	7065340	7067427	W01A8.1a
chrI	7099467	7102664	F22D6.5
chrI	7107963	7109893	F22D6.9
chrI	7130744	7136555	K10D3.2
chrI	7158083	7160002	K07G5.6.2
chrI	7180607	7182255	M05B5.2
chrI	7198702	7202045	M05B5.5a.2
chrI	7198979	7202043	M05B5.5a.1
chrI	7305066	7308108	F13G3.3
chrI	7316773	7320069	F13G3.8
chrI	7321715	7322409	F13G3.10
chrI	7358508	7360203	F07A5.1a
chrI	7360637	7361785	F07A5.2
chrI	7362621	7365303	F07A5.3
chrI	7385027	7391326	F07A5.7.2
chrI	7397188	7404047	C15A11.3.1
chrI	7413159	7416640	C15A11.7
chrI	7430913	7461857	ZK524.2a
chrI	7462810	7465015	ZK524.1.1
chrI	7462827	7465013	ZK524.1.2
chrI	7465281	7468884	ZK524.3b
chrI	7465431	7468881	ZK524.3a
chrI	7500328	7501397	T28F4.5.2
chrI	7567964	7570469	T25G3.3.2
chrI	7572711	7575850	T25G3.4
chrI	7575960	7579377	D2030.1.3
chrI	7586639	7588962	D2030.3.2
chrI	7589072	7589755	D2030.4.2
chrI	7658549	7664463	F26A3.3
chrI	7665359	7666420	F26A3.4.2
chrI	7687581	7688917	T23G11.7a
chrI	7735392	7737203	F27D4.5.1
chrI	7774662	7780334	H15N14.2
chrI	7781544	7785703	H15N14.1c
chrI	7870979	7871653	R11A5.3
chrI	7934771	7942859	F20G4.3
chrI	7950845	7953714	T22C1.6
chrI	8030816	8032550	C54G4.8.2
chrI	8034732	8035918	K04G2.1.1
chrI	8058169	8063915	K04G2.8b.2
chrI	8118261	8127439	C09H6.2a
chrI	8155553	8157777	T28B8.2
chrI	8263478	8264370	ZK265.6
chrI	8270164	8276822	ZK265.7.2
chrI	8366379	8371983	F16D3.2.3
chrI	8415759	8418929	F02E9.2a
chrI	8421385	8424254	F02E9.7
chrI	8506239	8510468	K02B12.1
chrI	8534886	8537396	K02B12.7
chrI	8599337	8600095	R05D11.3.1
chrI	8604458	8606672	R05D11.6
chrI	8609483	8610131	R05D11.7
chrI	8623513	8624478	F43G9.5
chrI	8644260	8646064	F43G9.9.2
chrI	8666999	8668056	F39H2.1.2
chrI	8701071	8701594	K07A12.3.1
chrI	8703331	8704426	F39H11.5.2
chrI	8705652	8710096	F39H11.2
chrI	8787862	8793540	DY3.6
chrI	8821886	8823322	F36A2.7.2
chrI	8823679	8824318	F36A2.6.2
chrI	8876071	8876502	F55H12.2
chrI	9002126	9006717	F32H2.9
chrI	9026849	9028405	F36F2.1
chrI	9029049	9033765	F36F2.5
chrI	9039372	9044819	C31H5.3
chrI	9116314	9118733	W10D5.2.3
chrI	9171560	9174936	F25H5.4.3
chrI	9176556	9185240	F25H5.3d
chrI	9342926	9350020	C12C8.3a
chrI	9428965	9430122	C17E4.5.1
chrI	9439373	9442239	C17E4.9
chrI	9443526	9449139	C17E4.10
chrI	9477813	9478756	F46A9.4
chrI	9593487	9595322	K07A1.2.2
chrI	9617636	9619658	K07A1.8.3
chrI	9620059	9623204	K07A1.9b
chrI	9624647	9626229	K07A1.11
chrI	9628355	9630492	T05F1.1.1
chrI	9630670	9633012	T05F1.2
chrI	9673468	9675893	C03D6.3b
chrI	9677534	9678230	C03D6.8.2
chrI	9762243	9766019	F26E4.1
chrI	9801877	9804796	F26E4.11
chrI	9817025	9821196	F35C12.2
chrI	9847719	9852930	Y67A6A.2
chrI	9877784	9882797	K10C3.6c.1
chrI	9879349	9882749	K10C3.6b.1
chrI	9997241	9997727	T23D8.6
chrI	10002852	10008049	T23D8.8
chrI	10054565	10056148	F10G8.6
chrI	10057175	10058806	F10G8.9a
chrI	10058815	10070129	F10G8.8
chrI	10083103	10085838	B0379.1
chrI	10168126	10170004	C25A1.3
chrI	10177760	10180724	C25A1.4.1
chrI	10177771	10180726	C25A1.4.3
chrI	10185296	10187040	C25A1.5.2
chrI	10185302	10187040	C25A1.5.1
chrI	10187139	10187848	C25A1.6
chrI	10192599	10193569	C25A1.8
chrI	10193953	10195610	C25A1.9
chrI	10195636	10199017	C25A1.10
chrI	10202047	10205121	C25A1.11
chrI	10231001	10235093	Y106G6E.5.1
chrI	10256410	10263441	ZC247.3
chrI	10338994	10339869	ZC434.2.3
chrI	10344517	10349017	ZC434.5
chrI	10356177	10357491	ZC434.8
chrI	10540788	10542594	F59C6.11
chrI	10616587	10629548	T22A3.8
chrI	10632583	10633498	C43H8.1.1
chrI	10633509	10636508	B0511.6.1
chrI	10690596	10691169	C34B2.10.2
chrI	10699466	10704904	C34B2.11
chrI	10780543	10783171	R13H8.1e.1
chrI	10872045	10872747	Y37F4.7
chrI	11083883	11102457	W02B9.1a
chrI	11175669	11185850	F28D9.4
chrI	11444881	11445589	C27C7.8
chrI	11469142	11471190	ZK1025.3
chrI	11535199	11565914	F15D3.1a
chrI	11755550	11800240	ZK1151.1b
chrI	11772417	11800240	ZK1151.1a
chrI	11915723	11917373	R09B3.1
chrI	11920142	11920801	R09B3.5.1
chrI	11961634	11970108	Y53C10A.12
chrI	12006903	12010765	Y53C10A.5
chrI	12055834	12067920	F58D5.4b
chrI	12212026	12213863	C15C6.2a
chrI	12505574	12507938	T27F6.8
chrI	12827337	12832926	Y18D10A.5
chrI	12833362	12842264	Y18D10A.6a
chrI	12886716	12910902	Y18D10A.13
chrI	12924562	12926184	Y18D10A.25
chrI	12926842	12927397	Y18D10A.19.1
chrI	12930122	12931655	Y18D10A.20.1
chrI	12977068	12978635	C47B2.5.2
chrI	12996353	13003591	CC4.2
chrI	13003961	13020979	CC4.3.3
chrI	13012557	13031740	ZK256.1a
chrI	13064271	13067108	W05B5.3b
chrI	13285180	13288294	M01E5.2
chrI	13300633	13304986	M01E5.5b
chrI	13341564	13344262	W08E3.2
chrI	13426577	13431443	W05H12.1
chrI	13434603	13436592	Y40B1B.7
chrI	14045332	14045921	ZC334.1
chrI	14136707	14150322	K03D10.1
chrI	14228901	14239461	C49A1.4
chrI	14440911	14441906	Y105E8A.11
chrI	14484792	14494880	Y105E8A.19
chrI	14495008	14503372	Y105E8A.20.2
chrI	14520781	14526833	Y105E8A.22
chrI	14629059	14639372	Y105E8B.1f
chrI	14724805	14727136	Y54E5A.8a
chrI	14747687	14750787	K05C4.6
chrI	14783349	14784781	F39B2.5.1
chrI	14785323	14795914	F39B2.4b
chrI	14815585	14821947	Y54E5B.1b
chrI	14837785	14842957	F32A7.3a
chrI	14837993	14840011	F32A7.3b
chrI	14927653	14959569	ZK909.2j
chrI	14931083	14959685	ZK909.2g
chrI	14945108	14959187	ZK909.2e
chrI	14948456	14959187	ZK909.2d
chrI	15023021	15024713	F33H2.6
chrI	15048535	15049392	F31C3.1.1
chrII	23347	24428	C01B12.1
chrII	61313	64297	C23H3.2a
chrII	130983	133592	K10B4.6a
chrII	309536	310570	K01A2.8b
chrII	1048917	1049909	M01D1.9
chrII	1275758	1276878	Y57G7A.11
chrII	1504572	1509828	H17B01.1a
chrII	1599476	1600719	T07H3.6
chrII	1631797	1632319	C08E3.13
chrII	1656266	1657305	ZC204.12
chrII	1663800	1665766	ZC204.2
chrII	1761842	1762909	F36H5.4
chrII	2329356	2331793	ZK1240.1
chrII	2350262	2351658	F43C11.10
chrII	2619443	2619749	D2062.6
chrII	2888917	2894392	Y110A2AL.14
chrII	2900722	2901083	Y110A2AM.4
chrII	2913919	2919704	Y110A2AR.3a.2
chrII	3000846	3002406	C41H7.6
chrII	3071172	3076932	Y25C1A.8b
chrII	3078791	3087669	Y25C1A.5
chrII	3222401	3222822	ZC239.13
chrII	3240540	3241722	C17F4.3
chrII	3449248	3450989	C16C8.14
chrII	3675667	3676672	F19B10.2
chrII	3898149	3899559	F53C3.6b
chrII	3901401	3902734	F53C3.4
chrII	4155766	4167298	R03H10.2
chrII	4171288	4173869	R03H10.6
chrII	4253046	4255275	C16A11.1
chrII	4601342	4602620	F35D11.5.2
chrII	4603414	4604098	F35D11.4
chrII	4612976	4626081	F35D11.2b
chrII	4653190	4655921	T05A7.5
chrII	4696490	4698414	F10G7.8.2
chrII	4698706	4700977	F10G7.4.2
chrII	4698708	4700977	F10G7.4.1
chrII	4710264	4713671	F10G7.1.2
chrII	4710281	4713676	F10G7.1.1
chrII	4731186	4733929	F41C3.11
chrII	4737634	4739892	F41C3.5.1
chrII	4881668	4883326	F11G11.2
chrII	4904997	4911821	R05F9.1b
chrII	4908525	4911404	R05F9.1a
chrII	4990834	4993567	T27F7.3b.2
chrII	4995639	4996304	F59A6.6b.2
chrII	5033794	5036423	F33G12.4.3
chrII	5104100	5108791	C04G6.1c
chrII	5148557	5150835	F58A6.6
chrII	5215602	5219880	C34F11.9b
chrII	5322977	5340771	F08B1.1a.2
chrII	5331456	5340217	F08B1.1a.3
chrII	5375237	5377059	F09E5.2
chrII	5378806	5379602	F09E5.15.3
chrII	5387389	5388796	EEED8.7a
chrII	5388269	5388796	EEED8.7b
chrII	5399508	5405719	EEED8.5
chrII	5408306	5408990	EEED8.12
chrII	5416684	5418329	EEED8.2
chrII	5421247	5422711	EEED8.1
chrII	5424145	5425703	F07F6.8
chrII	5466335	5473770	F56D1.4c
chrII	5506210	5508977	ZK177.4a.1
chrII	5578290	5579935	T25E4.1
chrII	5649717	5654391	F59E12.2.2
chrII	5666785	5667707	C25H3.7a
chrII	5716273	5717987	C18A3.3.1
chrII	5722289	5727617	C18A3.6a
chrII	5729615	5730388	C18A3.7
chrII	5765583	5772103	F10C1.2b.1
chrII	5768856	5771656	F10C1.2a.2
chrII	5768910	5771656	F10C1.2a.1
chrII	5772030	5774185	F10C1.5
chrII	5809889	5810307	ZK1248.6
chrII	5833303	5836178	ZK1248.14.2
chrII	5937207	5940189	F28B12.2d
chrII	6023506	6024930	R12C12.9b
chrII	6077858	6078189	H12I13.6
chrII	6136047	6157116	F57F10.1b
chrII	6192786	6195091	C30B5.3
chrII	6247260	6250790	T24H7.2.1
chrII	6251353	6252798	T24H7.1
chrII	6288363	6290045	F13H8.7.1
chrII	6324431	6327299	C32D5.2
chrII	6360290	6360874	K10B2.4
chrII	6371252	6374489	K10B2.1
chrII	6446073	6449754	K06A1.4
chrII	6490116	6491292	T28D9.2b
chrII	6492347	6493719	T28D9.1.2
chrII	6517177	6519607	C56E6.3b
chrII	6661939	6664671	T19D12.2c.2
chrII	6765013	6765820	F41G3.1.1
chrII	6848263	6851373	C04A2.1
chrII	6853399	6858218	C04A2.7c.1
chrII	6854120	6858202	C04A2.7d
chrII	6880628	6883683	C44B7.8
chrII	6898658	6900699	C44B7.2b.1
chrII	6944234	6946876	F22D3.2c
chrII	7053877	7055057	ZK1127.4
chrII	7056107	7057998	ZK1127.10.1
chrII	7065604	7066831	ZK1127.1
chrII	7105486	7106392	F10E7.7.1
chrII	7105493	7106247	F10E7.7.2
chrII	7192381	7194694	E04F6.5a
chrII	7196211	7197392	E04F6.3
chrII	7197346	7199496	E04F6.6
chrII	7211604	7212090	E04F6.9
chrII	7245849	7249909	F32A5.2b
chrII	7296084	7298178	C30G12.7
chrII	7302032	7305693	F45E12.3
chrII	7308675	7310044	F45E12.5b
chrII	7339194	7349038	F21D12.1a
chrII	7346439	7348898	F21D12.1c.1
chrII	7411005	7411960	K02A2.5
chrII	7531079	7533164	ZK1290.12
chrII	7544030	7545258	ZK1290.3a
chrII	7544057	7545213	ZK1290.3b
chrII	7570527	7572354	F35D2.3
chrII	7586002	7594834	F35D2.5a
chrII	7611494	7613603	R07G3.7a
chrII	7613463	7614343	R07G3.9
chrII	7616374	7618152	R07G3.1
chrII	7627986	7649907	R153.1e
chrII	7668344	7671823	F18A1.4b
chrII	7671928	7682276	F18A1.3b.2
chrII	7695861	7698422	B0495.5.2
chrII	7772488	7773825	C06A8.6
chrII	7790508	7791490	C06A8.3
chrII	7811162	7812022	T05A6.1.1
chrII	7816614	7820108	T05A6.2b
chrII	7845583	7849718	T09A5.3
chrII	7860580	7863474	T09A5.10.2
chrII	7878027	7879237	T01H3.1.2
chrII	7942535	7945130	ZK669.4.3
chrII	7976536	7988097	DH11.5b
chrII	8028876	8032630	C08B11.4
chrII	8035832	8037269	C08B11.6.2
chrII	8038197	8039518	C08B11.7
chrII	8047485	8049026	T05H10.2
chrII	8078378	8080749	K02C4.5
chrII	8112189	8124761	C41C4.4
chrII	8143796	8144593	F10B5.1.2
chrII	8182248	8184929	T05C12.6a
chrII	8185357	8187516	T05C12.7.4
chrII	8264584	8267268	K01C8.1.3
chrII	8277544	8278438	K01C8.6
chrII	8326775	8328792	C26D10.2a
chrII	8327644	8328793	C26D10.2b.1
chrII	8346617	8348220	C26D10.5d
chrII	8388221	8389744	F49E12.9
chrII	8424217	8428760	F14E5.2a
chrII	8429797	8431852	F14E5.4
chrII	8445091	8446753	F22B5.3
chrII	8452049	8452601	F22B5.4
chrII	8467096	8467911	F22B5.10.1
chrII	8569849	8570960	F54C9.5.1
chrII	8575463	8577644	F54C9.8
chrII	8581922	8582965	F54C9.10
chrII	8602707	8603504	F28C6.7a.2
chrII	8703291	8703752	C34C6.8
chrII	8715116	8716204	T01B7.4
chrII	8790476	8791350	F07H5.13
chrII	8811288	8812522	F46C5.8
chrII	8817519	8818651	F46C5.10
chrII	8825558	8828066	F46C5.3
chrII	8828066	8829201	F46C5.2
chrII	8884811	8889569	T07D4.4b.2
chrII	8884820	8889218	T07D4.4c
chrII	8927651	8929726	T21B10.7.4
chrII	8929751	8930847	T21B10.1
chrII	8960644	8961480	C18E9.1
chrII	8963763	8964800	C18E9.4
chrII	8971896	8973475	C18E9.6
chrII	8988266	8989453	C18E9.9
chrII	9094513	9098506	C07H4.2.1
chrII	9106423	9107054	T24H10.6
chrII	9113128	9132108	T24H10.7a
chrII	9116535	9131774	T24H10.7b
chrII	9169820	9172473	T23G7.1
chrII	9198179	9207119	ZK1067.1
chrII	9223180	9225053	ZK1067.3
chrII	9225113	9227141	ZK1067.7
chrII	9295831	9310215	C01G6.8a
chrII	9331555	9333837	D2013.7
chrII	9333924	9338799	D2013.8a.2
chrII	9420391	9421888	M176.4
chrII	9524085	9526273	AH6.5
chrII	9618551	9623175	T15H9.1.2
chrII	9624548	9626527	ZK1307.8.3
chrII	9705978	9708801	Y53C12A.2.2
chrII	9713648	9716378	Y53C12A.1
chrII	9886453	9890992	C08H9.2
chrII	9939130	9939925	C05C10.5b
chrII	9955096	9962894	R53.3a
chrII	9960245	9962065	R53.3b
chrII	9962878	9967043	R53.2
chrII	10061238	10074354	C18D1.1.2
chrII	10157437	10169232	F33H1.1a
chrII	10218381	10219935	T01E8.2
chrII	10240221	10242400	T01E8.6.2
chrII	10353650	10357428	C07E3.3
chrII	10459489	10462582	ZK673.11
chrII	10466762	10468254	ZK673.7
chrII	10488657	10490424	ZK666.7
chrII	10514028	10519018	F59B10.4a
chrII	10587953	10592556	C14A4.4b
chrII	10707131	10708417	C09G5.5
chrII	10824206	10841319	M106.1
chrII	10869100	10870710	M106.5
chrII	10943325	10945571	R03D7.4
chrII	10993509	11011694	C09D8.1b
chrII	11022281	11027818	F33A8.1.1
chrII	11058245	11089328	F45E10.1b
chrII	11237407	11238825	T06D8.8.2
chrII	11281892	11283847	C47G2.2
chrII	11343629	11345532	B0491.5.2
chrII	11358353	11369856	B0491.8b
chrII	11365298	11370196	B0491.8c
chrII	11429889	11432671	C05D12.4
chrII	11435117	11438359	VW02B12L.1.2
chrII	11451289	11452860	W02B12.2.1
chrII	11460137	11463981	W02B12.6
chrII	11485431	11486653	B0334.1.2
chrII	11519404	11526967	B0334.8
chrII	11535070	11538720	Y62F5A.9
chrII	11545604	11547262	F54D5.8.2
chrII	11558618	11564108	F54D5.15c
chrII	11569714	11570895	F54D5.4.1
chrII	11569721	11570885	F54D5.4.2
chrII	11571706	11572918	F54D5.3.2
chrII	11653029	11654081	ZK20.5
chrII	11705919	11713506	VF13D12L.3
chrII	11713919	11716692	F13D12.10
chrII	11774938	11777850	F43G6.9.2
chrII	11846592	11854648	T27D12.2a
chrII	11917546	11935247	W03C9.4
chrII	12023764	12025778	Y17G7B.12
chrII	12068002	12070578	Y17G7B.22
chrII	12164742	12170622	Y57A10A.8
chrII	12345613	12352053	C44C11.1a
chrII	12471710	12472993	F15A4.6
chrII	12736945	12738228	Y46G5A.5
chrII	12846100	12847732	Y46G5A.27
chrII	12866359	12878001	Y46G5A.31
chrII	12980488	12993015	Y38F1A.5.2
chrII	12988120	12993015	Y38F1A.5.3
chrII	13064780	13070545	F42G4.3b.2
chrII	13066998	13070545	F42G4.3b.1
chrII	13107915	13110061	F29C12.1b
chrII	13151351	13153282	F32A11.3
chrII	13153357	13156943	F32A11.2
chrII	13195445	13199607	W09H1.6a
chrII	13196927	13199374	W09H1.6b
chrII	13670550	13678720	Y48E1A.1b
chrII	13724877	13725701	Y54G9A.7
chrII	13792126	13817549	ZK131.11b
chrII	13875928	13882471	Y51H1A.4.1
chrII	14013717	14016856	F01D5.9
chrII	14155171	14155522	Y48B6A.2.3
chrII	14340073	14344334	Y54G11A.8b
chrII	14500425	14501535	K10H10.4
chrII	14526167	14528187	F57C2.5
chrII	14573506	14576408	C01G12.1
chrII	14600793	14610442	F19H8.1.1
chrII	14795300	14798064	Y54E2A.11b.2
chrII	14852320	14853452	R05H10.1
chrII	15230277	15232675	Y46E12BL.3
chrIII	87560	89229	F54C4.1
chrIII	123400	124678	C29F9.14
chrIII	124777	126462	C29F9.3b
chrIII	254534	257585	Y50D7A.3b
chrIII	295662	298555	Y50D7A.7
chrIII	639087	640210	W06E11.5a
chrIII	706328	715834	C24A1.2
chrIII	727633	746532	T17H7.4a
chrIII	768553	770889	F42G9.9d
chrIII	773398	774155	F42G9.2
chrIII	811821	813757	B0412.2
chrIII	1063006	1076543	Y92C3B.2d
chrIII	1723189	1733092	Y22D7AR.13.2
chrIII	1859880	1860315	Y39A3CR.4
chrIII	2376880	2384558	H14E04.2d
chrIII	2503436	2507962	Y54F10AM.8.3
chrIII	2530608	2546371	Y54F10AM.4c
chrIII	2629000	2631315	Y71H2B.1
chrIII	2782299	2784095	Y71H2AM.20b
chrIII	2842034	2845187	H34I24.2
chrIII	2995753	3028790	Y55D5A.5
chrIII	3070513	3085246	H06I04.3a.1
chrIII	3091840	3100458	H06I04.1a.2
chrIII	3131566	3139677	C44B11.3.2
chrIII	3528402	3528951	C54C6.1.2
chrIII	3651307	3652854	C46F11.2b.1
chrIII	3908920	3914113	ZK1058.2.2
chrIII	3933600	3935883	F37A8.4
chrIII	3965671	3976372	R10E9.1.2
chrIII	3989350	3992150	C36E8.2
chrIII	4096872	4098099	C03C10.4
chrIII	4193848	4195319	R74.3.1
chrIII	4216734	4228044	F43C1.2a.2
chrIII	4270227	4272415	R10E4.1
chrIII	4277324	4280163	R10E4.2b.2
chrIII	4288245	4291253	R10E4.4.2
chrIII	4418312	4419138	R07E5.7.2
chrIII	4462835	4467343	F56F3.2a
chrIII	4566248	4568382	F35G12.1a
chrIII	4567290	4571817	F35G12.2.2
chrIII	4571780	4578392	F35G12.3a
chrIII	4600702	4603017	F35G12.6
chrIII	4650457	4653885	T23F11.1.1
chrIII	4737681	4740030	F17C8.4.2
chrIII	4752964	4754015	B0393.1.3
chrIII	4856820	4859098	C35D10.7b
chrIII	4859300	4860647	C35D10.6
chrIII	4867023	4867430	C35D10.17
chrIII	4868316	4868708	C35D10.11
chrIII	4870744	4872010	C35D10.2
chrIII	4887882	4890912	F26F4.5.1
chrIII	4888158	4891213	F26F4.5.2
chrIII	4891580	4893370	F26F4.6
chrIII	4900683	4903104	F26F4.4.2
chrIII	4939527	4944364	C26E6.4
chrIII	4965531	4979690	C27F2.2
chrIII	5007068	5008792	R144.11
chrIII	5036635	5037813	C45G9.6b
chrIII	5159833	5163581	T10F2.1a
chrIII	5165625	5169756	T10F2.3
chrIII	5173396	5173768	K10D2.4
chrIII	5225578	5226733	ZC155.1.3
chrIII	5273769	5274722	ZC395.10.1
chrIII	5277851	5279290	ZC395.2
chrIII	5474434	5477969	F48E8.1b
chrIII	5557319	5564783	F09F7.3.2
chrIII	5564983	5567338	F09F7.2a
chrIII	5568164	5568489	F09F7.8
chrIII	5592088	5594738	F56D2.1.4
chrIII	5595722	5598025	F56D2.7.1
chrIII	5607468	5610298	C05D2.8
chrIII	5612226	5614555	C05D2.4b
chrIII	5624968	5632372	C05D2.1a
chrIII	5626438	5631795	C05D2.1c
chrIII	5635429	5654485	C05H8.1b
chrIII	5677902	5678937	F54E7.8
chrIII	5679242	5680134	F54E7.2.1
chrIII	5702219	5704676	B0336.9b.1
chrIII	5702292	5705410	B0336.9d
chrIII	5704071	5705413	B0336.9e
chrIII	5704729	5705413	B0336.9c
chrIII	5705470	5706078	B0336.10.3
chrIII	5816153	5820150	R12B2.1.2
chrIII	5917589	5919900	C28H8.11a
chrIII	5926847	5932902	EGAP1.3
chrIII	5940191	5943782	F25B5.4a.4
chrIII	5948837	5952447	F25B5.3e
chrIII	5971536	5973605	T04C9.4b
chrIII	5993216	6005697	T04C9.1b
chrIII	6118567	6124006	T17E9.1a
chrIII	6118835	6123986	T17E9.1b
chrIII	6148126	6148984	Y42G9A.2
chrIII	6149956	6155139	Y42G9A.1
chrIII	6154795	6157698	F42A10.3
chrIII	6165229	6168470	F42A10.4b
chrIII	6177870	6178628	F42A10.7.2
chrIII	6199125	6202533	C23G10.4b
chrIII	6220511	6224196	T12A2.16a
chrIII	6224430	6226047	T12A2.15b
chrIII	6245874	6248097	T12A2.8.2
chrIII	6248256	6251516	T12A2.2.3
chrIII	6276057	6278290	C18F10.7b
chrIII	6309360	6320848	F47D12.1b.2
chrIII	6317385	6320542	F47D12.1e
chrIII	6373811	6374940	C16A3.9.2
chrIII	6381571	6382961	C16A3.4
chrIII	6407066	6409955	C05D11.4
chrIII	6415715	6421648	C05D11.7a.2
chrIII	6444639	6446880	C05D11.12.2
chrIII	6451290	6452309	T26A5.7a
chrIII	6462842	6463718	T26A5.9.3
chrIII	6489728	6491217	F23F12.6.2
chrIII	6508577	6509377	F23F12.12
chrIII	6606050	6608048	F20H11.3.4
chrIII	6606185	6608109	F20H11.3.3
chrIII	6612458	6615069	Y40D12A.2
chrIII	6615349	6616637	Y40D12A.1b
chrIII	6632776	6652018	C13B9.4a
chrIII	6691851	6703715	F37A4.7a
chrIII	6746243	6794696	K07E12.1a
chrIII	6851184	6853019	R13F6.3
chrIII	6860896	6863902	R13F6.9
chrIII	6869571	6870212	R13F6.1
chrIII	6969957	6972071	F31E3.5.7
chrIII	6974274	6976090	F31E3.2c
chrIII	6974393	6977953	F31E3.2b
chrIII	6979813	6981719	F31E3.1
chrIII	7067637	7068496	R01H2.6
chrIII	7070829	7072478	ZK418.4.2
chrIII	7072654	7073771	ZK418.5
chrIII	7102016	7103914	B0280.5
chrIII	7110244	7111797	B0280.7
chrIII	7128825	7131972	B0280.13
chrIII	7138607	7144756	B0280.12b
chrIII	7145551	7153694	K04G7.3
chrIII	7155607	7158733	K04G7.4a.3
chrIII	7161080	7162039	K04G7.11
chrIII	7184272	7187735	F37C12.1
chrIII	7230108	7230865	R151.10.2
chrIII	7230888	7232806	T20H4.4.1
chrIII	7245627	7247708	T21D11.1
chrIII	7311219	7313031	F56C9.3
chrIII	7313065	7314901	F56C9.7.1
chrIII	7330147	7335050	F56C9.10a
chrIII	7349828	7353892	F08F8.9c.2
chrIII	7359418	7362021	F08F8.2
chrIII	7370051	7374645	T20B12.6a
chrIII	7377810	7378967	T20B12.7.2
chrIII	7379074	7381516	T20B12.8
chrIII	7515142	7518443	C07H6.6
chrIII	7518559	7520724	C07H6.8
chrIII	7555579	7558127	R13A5.5
chrIII	7584607	7591438	R13A5.1d
chrIII	7700261	7709395	C03B8.4
chrIII	7731310	7737994	ZK112.2
chrIII	7758653	7761295	ZK112.1
chrIII	7761912	7763524	ZC97.1b
chrIII	7767494	7768986	ZK686.3
chrIII	7776830	7783378	C08C3.3
chrIII	7829334	7832415	ZK652.6a.1
chrIII	7831122	7832242	ZK652.6b
chrIII	7940984	7941525	C29E4.12
chrIII	7956017	7956570	C29E4.9
chrIII	7974487	7976882	F54H12.1c
chrIII	7981093	7986238	C06G4.2d
chrIII	7990713	7996362	C06G4.5
chrIII	8031386	8033650	F44B9.10
chrIII	8045956	8047525	K12H4.3
chrIII	8048346	8050962	K12H4.7a
chrIII	8048389	8051492	K12H4.7b.2
chrIII	8161370	8163307	C50C3.8.2
chrIII	8176406	8177165	C50C3.12
chrIII	8237930	8239339	C02F5.8
chrIII	8245807	8247164	C02F5.3
chrIII	8262293	8263580	F09G8.6
chrIII	8265978	8267735	F09G8.3.1
chrIII	8293953	8305487	F10E9.6a.1
chrIII	8324642	8325461	F10E9.12
chrIII	8326495	8330862	ZC262.3a
chrIII	8351164	8355089	R05D3.7
chrIII	8356834	8357723	R05D3.8
chrIII	8358542	8362003	R05D3.4b
chrIII	8426252	8428496	ZK1236.2
chrIII	8447265	8449224	C30C11.2.1
chrIII	8449669	8450357	C30C11.1
chrIII	8497536	8518789	C04D8.1
chrIII	8584058	8588602	C06E1.4
chrIII	8605735	8606407	C06E1.1
chrIII	8606399	8609686	C06E1.9
chrIII	8616747	8618342	C13G5.2
chrIII	8631061	8633395	F22B7.5a.2
chrIII	8631078	8633431	F22B7.5b
chrIII	8675225	8683977	B0523.5
chrIII	8684710	8686280	B0303.2
chrIII	8717544	8718401	B0303.15
chrIII	8769438	8776042	K02D10.1b.1
chrIII	8787168	8790020	F54F2.5b
chrIII	8798300	8806174	F54F2.2a.2
chrIII	8844474	8845087	F44E2.6
chrIII	8887652	8890045	ZK637.2.2
chrIII	8971820	8972455	R08D7.4.1
chrIII	8975360	8981803	R08D7.6b
chrIII	8994584	8996692	F59B2.2
chrIII	9038715	9043149	R107.1.1
chrIII	9086746	9089281	F02A9.4a
chrIII	9106607	9109178	ZK507.6
chrIII	9145953	9147257	ZK512.8
chrIII	9181454	9185797	ZC84.2
chrIII	9225279	9228155	T23G5.1.3
chrIII	9240272	9242399	T23G5.6
chrIII	9387504	9390004	C38C10.2.3
chrIII	9434979	9441356	F54C8.3
chrIII	9441465	9443475	F54C8.4
chrIII	9467365	9468014	B0464.7.2
chrIII	9469822	9473172	B0464.4.1
chrIII	9469823	9485347	B0464.4.2
chrIII	9507996	9586449	F55H2.2.1
chrIII	9516224	9521358	F55H2.6.2
chrIII	9523009	9523568	ZK1098.7.1
chrIII	9523025	9523570	ZK1098.7.2
chrIII	9525448	9526964	ZK1098.5
chrIII	9543009	9544304	ZK1098.4
chrIII	9546465	9556011	ZK1098.10a
chrIII	9570583	9579015	C48B4.4a
chrIII	9612210	9614177	F58A4.4
chrIII	9622040	9626433	F58A4.7a.2
chrIII	9630086	9631063	F58A4.10.2
chrIII	9699890	9710164	C07A9.3b
chrIII	9735247	9735923	T05G5.12
chrIII	9757528	9762037	T05G5.9a
chrIII	9757689	9762038	T05G5.9b
chrIII	9778515	9780243	R10E11.4
chrIII	9781138	9781952	R10E11.8.2
chrIII	9783220	9785860	R10E11.6
chrIII	9794260	9798388	ZK632.1a.2
chrIII	9794262	9798537	ZK632.1a.1
chrIII	9805409	9807348	ZK632.4
chrIII	9863691	9867205	ZK757.4b
chrIII	9914522	9915645	F40F12.7.2
chrIII	9923066	9924685	K03H1.10.1
chrIII	9947302	9947997	K03H1.7
chrIII	9957250	9962849	R10E12.1d
chrIII	10005421	10006674	C05B5.8
chrIII	10088710	10090673	T16H12.4.2
chrIII	10154009	10157338	K08E5.2b.2
chrIII	10167843	10183149	K08E5.3b
chrIII	10197605	10198242	T20G5.7
chrIII	10285812	10288500	K10G9.2
chrIII	10436491	10437602	H04D03.1
chrIII	10520555	10527840	T21C12.1b
chrIII	10558135	10561576	Y45F3A.1
chrIII	10613444	10614807	Y39A1A.24
chrIII	10615343	10617700	Y39A1A.6
chrIII	10655656	10677397	Y39A1A.15d
chrIII	10711442	10716068	W09D10.4
chrIII	10742687	10746533	K01G5.6
chrIII	10755502	10757519	K01G5.1
chrIII	10858161	10866820	Y39A1C.2
chrIII	11007054	11007485	Y48A6B.4.3
chrIII	11007112	11007492	Y48A6B.4.2
chrIII	11008095	11008805	Y48A6B.3.1
chrIII	11025116	11026443	Y48A6B.7
chrIII	11033050	11035948	Y48A6B.9.1
chrIII	11131676	11135859	Y48A6C.5b
chrIII	11171969	11194937	Y47D3A.6a
chrIII	11657614	11693653	Y41C4A.4c
chrIII	11923762	11929255	Y56A3A.13
chrIII	12077664	12084192	Y75B8A.2b
chrIII	12078275	12084196	Y75B8A.2a
chrIII	12173438	12177120	Y75B8A.9b
chrIII	12240278	12250034	Y75B8A.22
chrIII	12430388	12433697	Y49E10.16
chrIII	12929403	12930952	Y37D8A.19.2
chrIII	12942177	12949347	Y37D8A.23b
chrIII	12952721	12966511	Y39E4A.2a
chrIII	12978678	12979639	ZK1010.3.2
chrIII	13119355	13133392	Y39E4B.8
chrIII	13222588	13224000	Y43F4A.1b
chrIII	13313584	13314237	Y43F4B.10
chrIII	13350909	13354976	F53A2.8b.2
chrIII	13370691	13376226	T03F6.5
chrIII	13393419	13394464	T03F6.1
chrIII	13566400	13569963	T05D4.3
chrIII	13603855	13605583	T25C8.2.3
chrIII	13616652	13620800	T12D8.9a
chrIII	13678955	13681965	ZK520.2.1
chrIII	13687247	13692104	ZK520.4d
chrIII	13692232	13693327	ZK520.5.2
chrIII	13701509	13723917	W06F12.1d
chrIII	13713561	13723089	W06F12.1a
chrIII	13717369	13723917	W06F12.1b
chrIII	13718890	13722979	W06F12.1c
chrIV	274626	279938	T21D12.9a
chrIV	334811	337178	F18F11.1
chrIV	420013	425173	T07A9.6
chrIV	559238	568076	F56A11.3
chrIV	627537	633942	C05G6.1
chrIV	652228	653421	K11H12.1
chrIV	653475	654749	K11H12.2.6
chrIV	655384	658587	K11H12.8a
chrIV	665525	666905	K11H12.7
chrIV	698761	707719	Y55F3C.7a
chrIV	1027848	1030024	Y55F3AM.10
chrIV	1077471	1087013	Y55F3AM.15
chrIV	1097456	1102953	Y55F3AR.1.1
chrIV	1407467	1408130	Y77E11A.14
chrIV	1435474	1445992	Y77E11A.11.1
chrIV	1548722	1549716	C34H4.4b
chrIV	1550927	1553013	C34H4.3
chrIV	1577153	1578891	Y41D4B.14
chrIV	1597314	1601619	Y41D4B.13
chrIV	1610417	1612913	Y41D4B.10
chrIV	1620173	1623731	Y41D4B.8
chrIV	1624046	1626702	Y41D4B.7
chrIV	1805035	1815097	Y38C1BA.2a
chrIV	1824485	1834049	K07A9.2
chrIV	1854314	1879938	F55A8.2e
chrIV	1858522	1879938	F55A8.2c
chrIV	1873309	1879938	F55A8.2f
chrIV	2084033	2091921	R05C11.3
chrIV	2275862	2300324	C37F5.1.1
chrIV	2495747	2497566	Y69A2AR.18c
chrIV	2626129	2628227	Y69A2AR.29
chrIV	2667062	2672192	Y69A2AR.1d
chrIV	2720562	2725816	Y94H6A.9a
chrIV	2835711	2839415	Y54G2A.8b
chrIV	3295135	3297027	W08E12.7.2
chrIV	3551086	3557427	B0212.5
chrIV	3683546	3686857	Y37E11AL.7
chrIV	3694930	3698429	Y37E11AL.3a
chrIV	3715781	3722787	Y37E11AM.3.2
chrIV	4174080	4176257	K08D10.3
chrIV	4205968	4218184	F30B5.4.2
chrIV	4213570	4218224	F30B5.4.1
chrIV	4243541	4244603	F36A4.10
chrIV	4357629	4359925	W03B1.4
chrIV	4386644	4389255	Y24D9A.8a.2
chrIV	4387710	4388758	Y24D9A.8b
chrIV	4408599	4414672	Y24D9A.1a
chrIV	4468527	4477054	M01H9.3a.1
chrIV	4583137	4590062	F28E10.1d
chrIV	4793193	4799347	R11E3.6.1
chrIV	4793212	4799377	R11E3.6.2
chrIV	4810922	4811948	H06H21.3.2
chrIV	4810924	4811959	H06H21.3.1
chrIV	5002742	5005337	T28H11.4
chrIV	5055620	5056016	C09B9.6
chrIV	5068858	5069843	R13H9.1
chrIV	5093497	5103271	C02B10.3.2
chrIV	5312689	5313117	ZK354.11
chrIV	5326433	5327280	Y4C6B.4b
chrIV	5344588	5350918	Y4C6B.6
chrIV	5386618	5388548	F41H10.8
chrIV	5394951	5396955	ZK616.4.2
chrIV	5493991	5495192	B0273.1
chrIV	5601636	5609614	F26D12.1b
chrIV	5649516	5651041	B0547.1
chrIV	5744388	5747081	C45E5.1
chrIV	5747364	5749875	C45E5.6a.2
chrIV	5979302	5985358	B0350.2d.1
chrIV	6091522	6092339	K08B4.7
chrIV	6092613	6093631	K08B4.6
chrIV	6154209	6155385	C11D2.7.1
chrIV	6217419	6219433	C49A9.9a
chrIV	6219588	6222330	C49A9.4
chrIV	6255342	6259805	T13A10.5b
chrIV	6332975	6333353	Y73B6BL.5d
chrIV	6334199	6335460	Y73B6BL.30
chrIV	6373156	6376506	Y73B6BL.33
chrIV	6480505	6486933	Y73B6BL.1
chrIV	6506711	6511016	Y73B6BR.1a
chrIV	6579829	6582660	F38A5.1a
chrIV	6580024	6582602	F38A5.1b
chrIV	6582672	6585384	F38A5.2a
chrIV	6613737	6617830	C01B10.1
chrIV	6646398	6646517	C01B10.5e
chrIV	6661218	6668038	Y73B6A.1
chrIV	6742522	6747450	Y73B6A.5a
chrIV	6791058	6792548	C17H12.14.2
chrIV	6806853	6809614	C17H12.10
chrIV	6818590	6820627	C17H12.8
chrIV	6913526	6917094	T22D1.3a
chrIV	6917124	6919390	T22D1.10
chrIV	6974436	6977129	ZK381.4.3
chrIV	7101420	7103245	ZC477.5
chrIV	7114931	7119885	C34D4.9
chrIV	7191154	7191824	R13A1.5
chrIV	7228451	7230209	D2024.6.2
chrIV	7314365	7317346	F42C5.9.2
chrIV	7514381	7516241	R05G6.9
chrIV	7517445	7520351	R05G6.10.2
chrIV	7558687	7561650	F32E10.4.2
chrIV	7568886	7573726	F32E10.3
chrIV	7576165	7577296	F32E10.2
chrIV	7633344	7634620	F45E4.2.1
chrIV	7675157	7696907	F33D4.2a
chrIV	7677552	7696687	F33D4.2d
chrIV	7681343	7696907	F33D4.2f
chrIV	7697143	7698352	F33D4.3
chrIV	7707575	7709685	F33D4.5.2
chrIV	7709272	7709714	F33D4.7
chrIV	7710972	7714167	F33D4.1b
chrIV	7770738	7774253	C46A5.9
chrIV	7783967	7785539	C33H5.10
chrIV	7785996	7789450	C33H5.11.2
chrIV	7792341	7794641	C33H5.14.2
chrIV	7799816	7800235	C33H5.3
chrIV	7882011	7900229	C55F2.1b.1
chrIV	7924333	7924951	C49H3.3
chrIV	7982509	7983913	F57H12.1
chrIV	7983845	7987166	F57H12.7
chrIV	8016986	8018185	C26B2.6
chrIV	8022651	8029465	C26B2.3b
chrIV	8023231	8026019	C26B2.3c.2
chrIV	8102497	8104355	Y42H9AR.5
chrIV	8139200	8143118	F42G8.4.2
chrIV	8176469	8188860	C07G1.3a
chrIV	8184676	8188416	C07G1.3c
chrIV	8290255	8291472	K07H8.3
chrIV	8292758	8294263	K07H8.2c
chrIV	8307301	8312921	F35H10.10
chrIV	8398845	8399775	M116.2
chrIV	8433020	8437961	T26A8.1.1
chrIV	8522586	8537721	C09G4.2a
chrIV	8540584	8544289	C09G4.1.2
chrIV	8648658	8653646	C49C8.5.2
chrIV	8735676	8739376	F21D5.5
chrIV	8740150	8741370	F21D5.6
chrIV	8747380	8752425	F20C5.1c
chrIV	8775415	8778127	C33D9.6
chrIV	8862599	8865467	C09G9.1.2
chrIV	8930424	8932705	D1046.3
chrIV	9039412	9040473	Y73F4A.3
chrIV	9042381	9043327	Y73F4A.2
chrIV	9043974	9045295	Y73F4A.1
chrIV	9069990	9073580	ZC410.1
chrIV	9144686	9146116	F23B2.5b
chrIV	9147451	9148562	F23B2.6
chrIV	9314820	9316144	F49C12.9
chrIV	9316614	9318017	F49C12.8.2
chrIV	9322485	9324085	F49C12.14
chrIV	9386185	9394510	C10C5.6a
chrIV	9439077	9441227	F59B8.2.4
chrIV	9463928	9467495	F38E11.6b
chrIV	9509730	9510571	C33A12.4
chrIV	9540829	9545088	F56H11.1a
chrIV	9587082	9588811	F27C8.6.1
chrIV	9587092	9588801	F27C8.6.2
chrIV	9625880	9634925	W09C2.3a
chrIV	9644664	9647674	F58G6.1.2
chrIV	9664661	9675649	F58G6.5b
chrIV	9713197	9714862	K01H12.4
chrIV	9739301	9740872	C28D4.3.1
chrIV	9765680	9766311	T13F2.12
chrIV	9766726	9767130	T13F2.10
chrIV	9774577	9777608	T13F2.7.2
chrIV	9799404	9802184	T13F2.1.4
chrIV	9803011	9806095	W08D2.4
chrIV	9812418	9815500	W08D2.1
chrIV	9844009	9844590	K07F5.5.2
chrIV	9879300	9882124	F32B6.1.2
chrIV	9879301	9882126	F32B6.1.1
chrIV	9894568	9895005	F32B6.6
chrIV	9924878	9928197	F25H8.5b
chrIV	9978154	9980749	C47E12.8
chrIV	9989645	9995006	C47E12.5.3
chrIV	10056575	10059150	T04B2.5.1
chrIV	10067793	10070219	W01B6.1
chrIV	10095372	10095823	C04G2.4
chrIV	10106984	10110514	C04G2.7
chrIV	10139258	10140214	K08F4.11.1
chrIV	10143286	10143730	K08F4.8
chrIV	10145220	10146192	K08F4.9
chrIV	10164302	10174301	T14G10.2b.1
chrIV	10176456	10177887	K04D7.1.3
chrIV	10222497	10223675	C24F3.2
chrIV	10233292	10235300	F01G10.3
chrIV	10243583	10245723	F01G10.1.1
chrIV	10253588	10255808	F01G10.8
chrIV	10268854	10269180	Y43C5A.1
chrIV	10317546	10318264	R09E10.2
chrIV	10319381	10321096	R09E10.1
chrIV	10403991	10408238	R10H10.5
chrIV	10478176	10481946	F01D4.4.3
chrIV	10484082	10492924	C02F4.1
chrIV	10576322	10578198	C43F9.8
chrIV	10662019	10664376	K08C7.2.1
chrIV	10666799	10679261	K08C7.3a
chrIV	10666805	10679256	K08C7.3b
chrIV	10695301	10697043	R102.5a.2
chrIV	10746081	10748225	T25B9.3b
chrIV	10770211	10772719	T25B9.10.2
chrIV	10778962	10780683	C06G8.1
chrIV	10812381	10825914	R13.1.2
chrIV	10820183	10825914	R13.1.1
chrIV	10855468	10858467	T11G6.2.2
chrIV	10873628	10874598	F13E9.12
chrIV	10933472	10934170	ZK593.7.2
chrIV	10934089	10935875	ZK593.6
chrIV	11125996	11131140	F01G4.1.1
chrIV	11131251	11133746	F01G4.2
chrIV	11147242	11149476	F01G4.6.6
chrIV	11209277	11211225	R07H5.8.5
chrIV	11266238	11269862	F54D1.4
chrIV	11299007	11304758	B0035.14
chrIV	11304706	11306691	B0035.13
chrIV	11315178	11315848	B0035.4.3
chrIV	11326528	11327061	B0035.10
chrIV	11327597	11329340	B0035.11
chrIV	11341305	11356069	T01G1.1b.2
chrIV	11465400	11467324	C10C6.7
chrIV	11524613	11527927	M04B2.1
chrIV	11549996	11551931	F12F6.9
chrIV	11602611	11603255	F40F11.1.2
chrIV	11603644	11604894	Y24F12A.2
chrIV	11638286	11640048	F58B3.7
chrIV	11688197	11691058	ZK792.6
chrIV	11735295	11742234	K01A6.6
chrIV	11783923	11792563	H01G02.3b
chrIV	11899653	11902880	C29E6.5
chrIV	11932449	11935600	ZK822.3c.1
chrIV	11937381	11940563	ZK822.5.1
chrIV	11937388	11940563	ZK822.5.2
chrIV	12084448	12085286	F11A10.2
chrIV	12087019	12089051	F11A10.6
chrIV	12110555	12111546	M18.2
chrIV	12143419	12145702	B0001.3
chrIV	12159441	12164231	B0001.6.1
chrIV	12200949	12207206	F35G2.1a.2
chrIV	12203220	12207951	F35G2.1a.1
chrIV	12362431	12371817	ZC518.3c
chrIV	12404404	12408655	F28D1.10
chrIV	12412961	12417550	F08G5.3a.1
chrIV	12427476	12428486	F08G5.4
chrIV	12490762	12495260	T04A11.6
chrIV	12622064	12630993	C01C7.1
chrIV	12642502	12650623	C26H9A.1
chrIV	12754531	12757644	C36H8.3
chrIV	12817339	12826829	F07C6.4c
chrIV	12836478	12840644	M02B1.3
chrIV	12923495	12924348	C32H11.5
chrIV	12962778	12964556	F55G11.8
chrIV	12965406	12967288	F55G11.5
chrIV	13155198	13163962	F09E8.3
chrIV	13174134	13179353	F09E8.7
chrIV	13237251	13239381	JC8.13
chrIV	13250648	13252282	JC8.8.2
chrIV	13256072	13259034	JC8.12
chrIV	13315613	13318745	Y67H2A.8.3
chrIV	13510294	13512131	Y45F10A.2.1
chrIV	13741011	13742234	C47A4.3
chrIV	13860406	13865263	B0513.9
chrIV	13868542	13876584	B0513.5
chrIV	13888058	13893950	B0513.1
chrIV	14051169	14056629	Y37A1B.5
chrIV	14456882	14464059	LLC1.2
chrIV	14464484	14469098	LLC1.3.1
chrIV	14616569	14623583	F13G11.1b.1
chrIV	14619248	14623583	F13G11.1b.3
chrIV	14768152	14769222	Y57G11C.3
chrIV	14770618	14771386	Y57G11C.44
chrIV	14825641	14826410	Y57G11C.16.3
chrIV	15037293	15039654	Y41E3.10
chrIV	15269796	15275766	Y73F8A.6
chrIV	15458061	15471450	Y73F8A.25a
chrIV	16167746	16170786	Y105C5B.28
chrIV	16432192	16438106	Y10G11A.2
chrIV	16626176	16626463	Y51H4A.10
chrIV	17046427	17048316	Y116A8C.22
chrIV	17111050	17116613	Y116A8C.34.2
chrIV	17197864	17206801	C52D10.12.2
chrIV	17260295	17262442	ZK550.6.2
chrIV	17278914	17281529	F26D10.3.4
chrIV	17345523	17346650	C49C3.12
chrIV	17359308	17360590	C30H6.3
chrIV	17380588	17382180	C30H6.7
chrIV	17382284	17383012	C30H6.8
chrIV	17386765	17387454	T02D1.8
chrIV	17470465	17471875	F11E6.3.2
chrIV	17474211	17475633	F11E6.9
chrV	156648	166691	W03F9.5.3
chrV	156656	166687	W03F9.5.4
chrV	177408	184867	Y108G3AL.1.1
chrV	451280	453584	M02H5.7
chrV	724154	727811	C05E4.9a.1
chrV	951435	964630	Y50D4C.4
chrV	982364	995234	Y50D4C.1a
chrV	984963	990755	Y50D4C.1b
chrV	1042522	1048410	C02E11.1a.2
chrV	1207139	1207623	Y50D4A.5
chrV	1207719	1219676	Y50D4A.1
chrV	1276249	1285529	ZK1005.1b
chrV	1393195	1411447	R12A1.2.2
chrV	1460196	1461438	R09B5.6.2
chrV	1474453	1479374	C38C3.5c.2
chrV	1474901	1479407	C38C3.5b
chrV	1481874	1483784	C38C3.4a
chrV	1619023	1621365	F16B4.12a
chrV	1622467	1624227	Y46H3D.5.2
chrV	2210341	2211930	F44C8.8
chrV	2221893	2225143	F44C8.5a
chrV	2225258	2226870	F44C8.4
chrV	2292397	2294623	T27B7.4
chrV	2698805	2702124	Y45G12B.1b
chrV	2781819	2799640	F54E2.3b
chrV	3345170	3346310	C17B7.11
chrV	3481262	3482426	C02A12.4.1
chrV	3585135	3585891	T22F3.4.2
chrV	3651481	3659323	F59B1.9
chrV	3684475	3685533	W08A12.2
chrV	4147426	4152085	Y45G5AM.6
chrV	4236232	4237846	E03D2.1
chrV	4497230	4510705	T28F12.2g.4
chrV	4501033	4510705	T28F12.2g.2
chrV	4570957	4579927	Y61A9LA.3c
chrV	4606873	4615521	Y61A9LA.10
chrV	4647426	4648057	F41F3.3.2
chrV	4715199	4719926	F39G3.7
chrV	4756005	4758233	C18G1.4b
chrV	4917598	4918399	C02E7.7
chrV	4919039	4919583	C02E7.6.2
chrV	5035103	5036279	K11D12.7.2
chrV	5111380	5113567	C04F5.8
chrV	5273886	5275356	B0238.10
chrV	5417920	5419797	F08F3.6
chrV	5449099	5453527	ZC317.3
chrV	5685315	5687184	F25B4.6
chrV	5702605	5703673	F25B4.9
chrV	5829427	5835455	F26F12.7
chrV	5838447	5839408	F26F12.1
chrV	5868744	5870546	F26F12.4
chrV	5967535	5971695	C10F3.4a
chrV	5989597	5992846	C10F3.6
chrV	6021588	6028931	F29G9.2a
chrV	6026066	6028727	F29G9.2b.1
chrV	6108269	6110102	F17A9.3
chrV	6251766	6255047	K08B12.2a
chrV	6294060	6295149	K12B6.9
chrV	6420092	6426749	T05H4.10
chrV	6426846	6428546	T05H4.11
chrV	6428787	6429706	T05H4.12.1
chrV	6467659	6490474	W01A11.3
chrV	6518249	6519122	F46E10.10b.2
chrV	6523025	6523666	F46E10.2.1
chrV	6523029	6523621	F46E10.2.2
chrV	6534672	6535664	F46E10.11
chrV	6603700	6605198	ZK1055.6c
chrV	6681741	6684169	K11G9.4
chrV	6697810	6700246	W02F12.2
chrV	6730432	6732856	ZC487.1
chrV	6788051	6788904	ZC404.3b
chrV	6883937	6894814	K11C4.3a
chrV	6959671	6968945	T07H8.4e
chrV	6997808	6999707	C33G8.11
chrV	7008906	7009409	C33G8.4
chrV	7077484	7078412	F27B10.1.1
chrV	7084137	7087255	VC5.4
chrV	7199508	7201011	F09G2.2
chrV	7217676	7221633	C13F10.5
chrV	7386879	7388684	C03G6.19
chrV	7416029	7416464	F18E3.11
chrV	7436057	7437624	F18E3.7a
chrV	7438527	7439538	F25E5.8b.1
chrV	7543485	7547430	C54F6.13a
chrV	7591145	7593112	C50E3.6
chrV	7627544	7628997	F07C4.7
chrV	7687055	7687599	C12D5.8b
chrV	7795959	7796613	C26F1.10.2
chrV	7847211	7849128	C37C3.8b
chrV	7975967	7980219	F26D11.11b
chrV	8020538	8024303	F43H9.2b
chrV	8021729	8024164	F43H9.2a
chrV	8024885	8025894	F43H9.1
chrV	8029282	8031319	F43H9.4
chrV	8304159	8305170	W02D7.7.1
chrV	8339248	8343265	C08D8.2b
chrV	8373604	8376276	F38E1.5
chrV	8387029	8388517	F52E1.7a
chrV	8387393	8388504	F52E1.7b
chrV	8400757	8401938	F52E1.9
chrV	8416675	8417844	F52E1.1
chrV	8566891	8567763	F25G6.8.1
chrV	8597500	8600088	F41E6.6.2
chrV	8597502	8600088	F41E6.6.1
chrV	8606156	8608004	F41E6.5
chrV	8610388	8615570	F41E6.4c
chrV	8631811	8633913	F41E6.13a
chrV	8685640	8688644	ZC190.1
chrV	8688727	8689418	ZC190.7
chrV	8776919	8779068	B0507.2
chrV	8901863	8904801	K06C4.17
chrV	9055904	9056547	C25E10.8
chrV	9056810	9057446	C25E10.9b.1
chrV	9062337	9063068	C25E10.13
chrV	9077370	9079224	T27E4.7.1
chrV	9077419	9078909	T27E4.7.2
chrV	9099708	9101280	F21C10.9
chrV	9112208	9113575	F21C10.8b
chrV	9131517	9133207	F21C10.3b
chrV	9141538	9143983	B0222.3
chrV	9166882	9167892	B0222.8
chrV	9246997	9248945	F07C3.7
chrV	9300216	9304739	F44A2.5b
chrV	9325795	9329793	F44A2.1b
chrV	9341655	9343518	K07B1.8
chrV	9345379	9346713	K07B1.6a
chrV	9345889	9346543	K07B1.6b
chrV	9357105	9358055	E02C12.4
chrV	9359334	9362334	E02C12.5
chrV	9388738	9402646	F36D4.3b
chrV	9422975	9428300	F36D4.5a
chrV	9499164	9501952	K06A4.3.2
chrV	9519898	9521459	C50F4.8.1
chrV	9520105	9521433	C50F4.8.2
chrV	9637564	9648038	T06E4.3a
chrV	9709185	9712396	F40F9.2
chrV	9759537	9760569	F58E6.11
chrV	9778578	9780325	F46B6.3a
chrV	9789531	9792289	F46B6.7.2
chrV	9825201	9826831	C50C10.7
chrV	9892527	9897418	C50H2.1
chrV	9910214	9917669	C50H2.3a
chrV	9953808	9954738	T07C12.7.1
chrV	9953815	9954696	T07C12.7.2
chrV	9986646	9988233	C27H6.4a
chrV	10052639	10057495	F57A8.2
chrV	10128089	10130118	C08B6.10
chrV	10137242	10145462	C08B6.8
chrV	10148546	10151912	C51E3.9
chrV	10172361	10176335	C51E3.7a.2
chrV	10205126	10206067	ZK856.8.2
chrV	10238855	10241442	C12D8.1a
chrV	10263713	10272895	Y22F5A.3
chrV	10280408	10281617	Y22F5A.4.2
chrV	10282893	10284051	Y22F5A.5
chrV	10294291	10295449	B0024.1
chrV	10317896	10319976	B0024.10.2
chrV	10322124	10322738	B0024.12
chrV	10326618	10331833	B0024.14c.2
chrV	10345614	10348053	K07C5.3
chrV	10349229	10352734	K07C5.9
chrV	10364907	10368771	K07C5.8
chrV	10374911	10376827	AC3.2
chrV	10391052	10396087	AC3.5
chrV	10453892	10456187	Y32F6A.5.2
chrV	10471099	10479523	F22E12.4b.1
chrV	10575502	10578029	T21C9.3b
chrV	10591672	10592471	T21C9.8
chrV	10605042	10608165	H27A22.1
chrV	10635642	10637995	C32C4.5
chrV	10675043	10678228	F29F11.5
chrV	10684544	10689090	F29F11.6.2
chrV	10685006	10688819	F29F11.6.3
chrV	10714747	10717833	T28B11.1.1
chrV	10714749	10735007	T28B11.1.2
chrV	10794662	10795415	D1054.10
chrV	10796381	10797497	D1054.11
chrV	10807428	10808620	D1054.14.2
chrV	10808726	10810498	D1054.15.1
chrV	10855113	10868379	F53H10.2
chrV	10891350	10893580	F32D8.12a
chrV	10893925	10896147	F32D8.4
chrV	10944037	10945363	F17C11.1
chrV	11029770	11031977	C13G3.3a.3
chrV	11048338	11049435	C45B11.3.2
chrV	11083640	11085184	T04C12.6.4
chrV	11116632	11121339	H19N07.2c
chrV	11149934	11150326	T19C4.7
chrV	11177155	11180147	T19C4.6
chrV	11214364	11218953	K10D6.4.2
chrV	11242293	11244368	T19B10.7.1
chrV	11266185	11268202	F07B10.1
chrV	11326568	11329552	F47G9.1.1
chrV	11326870	11329554	F47G9.1.2
chrV	11387948	11388958	F55C10.2
chrV	11415481	11417747	K03B8.9.2
chrV	11417930	11422880	T26H10.1
chrV	11521643	11523053	C55A6.7
chrV	11530420	11543810	F38B7.1a
chrV	11557391	11560650	F38B7.5
chrV	11571539	11575680	H12C20.2b
chrV	11573036	11574950	H12C20.6
chrV	11613334	11615643	F35B12.5
chrV	11652737	11653344	T27F2.4
chrV	11711920	11718492	W05E10.4
chrV	11828492	11829655	D2023.5
chrV	11829914	11831945	D2023.6
chrV	11848465	11854752	R13H4.4
chrV	11890456	11892161	K12G11.3.3
chrV	11890836	11892286	K12G11.3.2
chrV	11903938	11919211	R31.1
chrV	11927209	11929994	R31.3
chrV	11965634	11967396	F58H1.7
chrV	11979387	11980845	C52E4.2.2
chrV	11981104	11982311	C52E4.3.2
chrV	11993603	11996312	C52E4.6a
chrV	11995198	11996531	C52E4.6b.4
chrV	11998456	12004364	F57F5.2
chrV	12012243	12016193	F57F5.4.2
chrV	12017698	12026748	F57F5.5.2
chrV	12066030	12067980	R07B7.3.2
chrV	12080658	12082839	R07B7.9
chrV	12089822	12091497	R07B7.11
chrV	12111821	12113566	C13C4.4
chrV	12194100	12194768	ZK863.6.2
chrV	12215915	12228508	K12F2.2a
chrV	12249174	12253821	T04H1.4
chrV	12266077	12266433	F55C5.1
chrV	12268471	12271898	F55C5.3a
chrV	12291510	12294246	F55C5.8
chrV	12317596	12319768	R04F11.3.2
chrV	12321215	12322795	R04F11.2.3
chrV	12368012	12368454	F23H12.9
chrV	12409952	12411178	K01D12.11
chrV	12447772	12449254	C54D10.8
chrV	12457760	12465596	F28C1.2
chrV	12515609	12517521	T28H10.3
chrV	12706970	12710154	R11D1.1b.2
chrV	12730191	12730702	R11D1.8.6
chrV	12755352	12757483	F18E2.5
chrV	12760216	12762350	F18E2.1
chrV	12763646	12765965	F18E2.2.1
chrV	12763649	12765967	F18E2.2.2
chrV	12922597	12924249	F54F3.3
chrV	12971445	12973322	R186.4
chrV	12991147	12994775	F15B9.8
chrV	13052358	13056501	W07G4.6
chrV	13129056	13132585	B0365.3.3
chrV	13137552	13140676	B0365.6.1
chrV	13162161	13178174	T09E8.1b
chrV	13164076	13178174	T09E8.1a
chrV	13175201	13178174	T09E8.1d
chrV	13249474	13252125	C34D1.3
chrV	13304244	13307339	C26E1.3
chrV	13348870	13356141	F32H5.2
chrV	13356865	13358693	F32H5.8
chrV	13361991	13362619	F32H5.3b
chrV	13385298	13388490	M04G12.3
chrV	13410834	13412412	F53F1.3
chrV	13413669	13414310	F53F1.4
chrV	13435648	13440136	Y2H9A.1
chrV	13501531	13505334	R11G10.1b.2
chrV	13583585	13587235	C50B8.5
chrV	13606018	13609295	F53F4.5.2
chrV	13663853	13666826	F58G11.1a
chrV	13663883	13666811	F58G11.1b
chrV	13678651	13681189	F58G11.5.2
chrV	13708018	13713553	T01D3.3a
chrV	13708571	13709950	T01D3.2
chrV	13715596	13717863	T01D3.5
chrV	13743968	13747717	F35E12.9
chrV	13757611	13758999	F20G2.2
chrV	13914670	13917779	C06B3.8.1
chrV	13935170	13937234	R10D12.1
chrV	13995287	13996063	F58E10.7
chrV	14011374	14014453	F58E10.3.6
chrV	14114624	14143724	H39E23.1a
chrV	14185712	14188209	ZC376.5
chrV	14345656	14348248	F47B8.10
chrV	14356998	14358309	Y49A3A.3
chrV	14358662	14359378	Y49A3A.5.2
chrV	14433898	14434947	F23B12.9
chrV	14443727	14445005	F23B12.3.2
chrV	14510842	14512231	R02D5.1
chrV	14525918	14526718	C53A5.1.3
chrV	14597966	14599624	R11H6.1.3
chrV	14623730	14631680	F43D2.4
chrV	14645329	14648476	C54G10.2
chrV	14649788	14656060	C54G10.3
chrV	14694458	14699243	C47E8.7.2
chrV	14872718	14874025	ZC412.3.3
chrV	14952364	14955337	C30G7.1
chrV	15002603	15003129	T01C3.6.3
chrV	15086645	15087971	C01G10.8.2
chrV	15299436	15301262	T10H4.12
chrV	15478816	15480924	C06B8.2a
chrV	15553744	15561731	F28F8.1
chrV	15876677	15878992	T06C12.6.1
chrV	16027518	16029814	T10C6.6b.1
chrV	16059909	16061475	F14H3.6
chrV	16103263	16105258	F22B8.6.2
chrV	16106477	16108530	F44G3.2
chrV	16232786	16233629	F21H7.12
chrV	16235252	16235838	F21H7.3
chrV	16240142	16241402	F21H7.5
chrV	16341607	16344070	F57G8.5
chrV	16378888	16380508	F13A7.1
chrV	16740254	16741781	T25E12.9
chrV	17848337	17858567	Y59A8A.3.3
chrV	17863961	17873227	Y59A8A.1
chrV	17912893	17919658	C06H5.7.2
chrV	18072608	18080034	Y59A8B.10
chrV	18494880	18510711	Y51A2D.19c
chrV	18561330	18562879	Y51A2D.11
chrV	19080718	19085162	Y39B6A.17b
chrV	19122163	19127481	Y39B6A.12
chrV	19210254	19214461	T26H2.9
chrV	19646811	19648240	Y43F8C.8
chrV	19691485	19695396	Y43F8C.13
chrV	19750402	19753354	W04E12.8
chrV	19944766	19947087	Y60A3A.9
chrV	19953486	19956841	Y60A3A.7
chrV	20103629	20118670	Y113G7A.4
chrV	20237241	20247481	Y113G7B.23
chrV	20658430	20660020	W01F3.2
chrV	20728010	20742391	W07A8.3.2
chrV	20796269	20799258	Y44A6D.4
chrX	481451	486503	F38G1.1.2
chrX	563735	572644	F57C12.4
chrX	604927	608492	F13C5.5.2
chrX	693004	703038	F02G3.1a
chrX	695066	702537	F02G3.1c
chrX	752880	759700	C02H7.3b
chrX	818319	825474	F25E2.5a
chrX	862333	863850	F56F10.3
chrX	950779	954230	F53H8.2.1
chrX	975523	977999	C44C1.5a
chrX	1084227	1088145	K03E6.7.2
chrX	1102033	1103179	F49E7.1b
chrX	1117240	1119404	C05D9.7
chrX	1122485	1124221	C05D9.9
chrX	1125167	1128285	C05D9.2
chrX	1335358	1336910	F21E9.3
chrX	1536412	1540282	K06A9.2
chrX	2089660	2093235	F49H12.1
chrX	2118888	2121055	F53B1.7
chrX	2144607	2145643	EGAP7.1.2
chrX	2223476	2226593	T14F9.3
chrX	2256083	2258074	AH9.2
chrX	2314911	2316303	T01B6.3b
chrX	2343994	2344721	T24D8.5
chrX	2429867	2438996	T07D1.2.3
chrX	2593999	2606725	T03G6.2a
chrX	2599401	2606267	T03G6.2c
chrX	2711622	2717002	T02C5.5d.2
chrX	2843924	2852472	F58H12.1
chrX	2890618	2891379	B0410.3
chrX	3031771	3033194	M02F4.7
chrX	3033316	3034294	M02F4.2
chrX	3036424	3040723	M02F4.3
chrX	3081124	3085327	F52E4.4
chrX	3112082	3113332	K10B3.7.1
chrX	3151136	3152452	C15C7.5
chrX	3259111	3259843	F40F4.3
chrX	3260597	3261903	F40F4.2
chrX	3373241	3374656	ZK563.4a
chrX	3495915	3498874	C12D12.2a.2
chrX	3496013	3499156	C12D12.2a.1
chrX	3496611	3498874	C12D12.2b
chrX	3528799	3531813	F56B6.5
chrX	3576593	3578800	T27A10.3a.1
chrX	3623509	3628346	C18B2.2
chrX	3639491	3644470	R11G1.6d
chrX	3645866	3650139	R11G1.4a.2
chrX	3646311	3650101	R11G1.4b
chrX	3709257	3713313	C01C4.3a
chrX	3727560	3728422	C01C4.1
chrX	3778075	3781102	F47B7.7
chrX	3788010	3788510	F47B7.1.2
chrX	3789741	3792799	F35A5.4
chrX	3843357	3857723	ZC64.3b
chrX	3904570	3907650	T22B2.4
chrX	4094886	4100510	T06F4.2b
chrX	4191066	4193107	F20B6.2.3
chrX	4389337	4393768	R160.1b.1
chrX	4389338	4393768	R160.1b.2
chrX	4491623	4492180	F46H6.5
chrX	4496299	4497341	F46H6.2b.3
chrX	4514078	4516864	C07A12.5b
chrX	4517724	4521039	C07A12.7a.2
chrX	4524209	4526174	C07A12.4b
chrX	4579477	4581627	C05E11.3
chrX	4588738	4590417	C05E11.1
chrX	4673778	4677213	K02G10.3.2
chrX	4677313	4678037	K02G10.4c
chrX	4738932	4749051	C39E6.1
chrX	4786086	4790269	F43C9.2
chrX	4818567	4821660	R08E3.3b
chrX	4866659	4874625	F39C12.3b
chrX	4885919	4889530	T07F12.3
chrX	4921219	4926899	K05B2.5.1
chrX	5028151	5029535	ZC449.4
chrX	5205737	5216175	H28G03.2a
chrX	5216329	5219049	H28G03.1c.1
chrX	5253059	5255020	Y34B4A.6
chrX	5255157	5256816	Y34B4A.9.2
chrX	5349063	5352358	F35C8.4
chrX	5368431	5372024	F35C8.3
chrX	5479662	5484671	C25F6.2b.2
chrX	5480368	5484902	C25F6.2b.1
chrX	5492940	5495964	T23F2.1
chrX	5516671	5517117	T23F2.5
chrX	5519837	5522780	C54G7.2.1
chrX	5694432	5697266	W01C8.5
chrX	5778899	5780680	C54H2.5
chrX	5919652	5920455	Y23B4A.2
chrX	5953408	5953741	R07E4.3
chrX	5970607	5977943	R07E4.6a
chrX	5984933	5992061	F22F4.3
chrX	5999595	6001490	F22F4.4
chrX	6004445	6007001	F22F4.1
chrX	6034705	6039190	C09B8.6b
chrX	6044852	6048561	C09B8.7c.2
chrX	6058212	6060136	C45B2.5.2
chrX	6060721	6065945	C45B2.7
chrX	6088991	6091759	C15H9.6.2
chrX	6106884	6109296	C15H9.7
chrX	6196885	6200611	T13C5.1a
chrX	6272046	6273726	W05H9.1.1
chrX	6293083	6298151	T07H6.2
chrX	6303955	6304993	T07H6.1b
chrX	6376393	6377643	C03B1.12.2
chrX	6446604	6448871	K10C2.4.2
chrX	6479593	6484765	C15B12.5c
chrX	6672784	6674361	F38B6.5a
chrX	6673377	6674253	F38B6.5b.2
chrX	6742356	6743855	R03E9.1
chrX	6787256	6789501	H22K11.4
chrX	6818391	6820015	M03A8.1
chrX	6823847	6825790	F41B4.1
chrX	6831225	6831856	F41B4.2b.1
chrX	6841210	6842021	C53B7.4.2
chrX	6844707	6845922	C53B7.3
chrX	6917280	6920687	F14B8.1b
chrX	6929205	6932309	F14B8.6
chrX	6938361	6938768	C16E9.2b
chrX	7019978	7023881	R173.1
chrX	7097411	7100288	C36B7.6.2
chrX	7116153	7116944	C36B7.7
chrX	7153838	7155983	C54D1.7
chrX	7200753	7203771	C55B6.1b
chrX	7218275	7226765	ZK867.1b
chrX	7230837	7238609	F46H5.3a
chrX	7265600	7267828	F46H5.2c
chrX	7265928	7267354	F46H5.2b
chrX	7272494	7280247	T10A3.1a
chrX	7301303	7305516	K03A1.5
chrX	7341454	7342715	C07D8.6.1
chrX	7433588	7435677	C01C10.4
chrX	7485809	7490641	F48E3.1a.2
chrX	7493740	7495528	F48E3.4
chrX	7503733	7506578	F48E3.7
chrX	7562780	7564693	F08C6.4
chrX	7568103	7569665	F08C6.6
chrX	7570314	7573619	F08C6.7
chrX	7572053	7581001	F08C6.2
chrX	7691524	7707025	C53C9.3c
chrX	7816673	7820982	R03G5.2
chrX	7925411	7926461	C09C7.1
chrX	7930739	7931595	C14F5.2
chrX	7954301	7955645	C14F5.1a
chrX	8080812	8083342	K07E3.4a
chrX	8473673	8476113	T01B10.4a
chrX	8499601	8500858	T01B10.2
chrX	8528187	8531031	C03G5.7
chrX	8713412	8713749	F53A9.6.1
chrX	8718461	8718842	F53A9.8.2
chrX	8731276	8731849	M02D8.6
chrX	8820654	8824375	R04E5.10a
chrX	8857058	8857891	C06E2.5.1
chrX	8988072	8991582	C24A3.6.2
chrX	9034489	9038462	T25B6.2a
chrX	9331075	9336497	T20B5.2
chrX	9371086	9386328	E01H11.1a.1
chrX	9387366	9389119	C23F12.4
chrX	9480597	9515821	ZK899.8d
chrX	9487310	9515821	ZK899.8e
chrX	9501550	9515821	ZK899.8f
chrX	9512745	9515821	ZK899.8g
chrX	9543602	9560729	F49E2.5d.1
chrX	9552773	9560729	F49E2.5d.2
chrX	9633229	9634978	F34H10.3
chrX	9705575	9708349	F15G9.1b
chrX	9706938	9708479	F15G9.1a
chrX	9717557	9753500	F15G9.4b
chrX	9833311	9837970	F47A4.5
chrX	9856849	9858014	R07B1.11
chrX	9897243	9899406	F21G4.4
chrX	9941560	9944703	C17G1.5
chrX	10172255	10174086	C07A4.2
chrX	10197632	10200277	F44A6.1a.2
chrX	10302579	10303074	F41E7.4
chrX	10304441	10304876	F41E7.5
chrX	10306534	10306878	F41E7.8
chrX	10324111	10327384	R07E3.5
chrX	10339159	10341064	R07E3.1.2
chrX	10373530	10377590	F46F6.1a.2
chrX	10421583	10428578	ZC504.4a
chrX	10499862	10519502	F14F3.1a
chrX	10515914	10519502	F14F3.1c
chrX	10549049	10554862	F59F5.6
chrX	10576886	10580980	F57C7.2b
chrX	10664331	10665406	F11A1.3c
chrX	10697791	10706900	F13E6.6
chrX	10795670	10812495	F31B12.1a
chrX	10796082	10812457	F31B12.1b
chrX	10954056	10958151	K09C8.1
chrX	10997897	10999177	F59F3.6
chrX	11016354	11023330	F58A3.2a
chrX	11053866	11056892	C09F12.2
chrX	11152985	11157565	C05C9.2
chrX	11204071	11207014	C34F6.4
chrX	11271477	11275267	F38B2.1b
chrX	11339798	11343492	ZK455.1.1
chrX	11346379	11349843	ZK455.8b
chrX	11346380	11350155	ZK455.8a
chrX	11522660	11533514	C35C5.1.2
chrX	11589671	11591640	F52D10.2
chrX	11726187	11727717	D1053.1
chrX	11764402	11769299	C40H5.5
chrX	11798425	11803567	C34E11.1.1
chrX	12018350	12020980	VW06B3R.1b
chrX	12169020	12171604	F57G12.1.2
chrX	12199600	12212858	C23H4.1.4
chrX	12358525	12359018	F42F12.7
chrX	12360665	12361142	F42F12.8.2
chrX	12399439	12413946	F17E5.1a
chrX	12442784	12443172	T18D3.7.2
chrX	12467982	12475262	T18D3.4
chrX	12678749	12689100	C02B4.1
chrX	12691527	12692748	T07C5.1b
chrX	12712571	12727532	F16H9.1b
chrX	12721766	12728308	F16H9.1a
chrX	12744629	12749499	F22E10.3.2
chrX	12782330	12787221	T22H6.2a.2
chrX	12794079	12794781	T22H6.7
chrX	12861156	12869392	T14G8.3b
chrX	12877397	12880248	K02A4.1.2
chrX	12877399	12880248	K02A4.1.1
chrX	12881147	12882627	K02A4.2
chrX	12987277	12989139	F11C1.1
chrX	13008413	13013881	F11C1.6a.1
chrX	13009196	13013133	F11C1.6b.1
chrX	13152746	13158412	F09A5.4a
chrX	13153362	13161395	F09A5.4e
chrX	13191166	13193875	F48C11.1
chrX	13201692	13216652	R12H7.1.3
chrX	13212305	13215747	R12H7.1.2
chrX	13245326	13246966	K08H2.6
chrX	13251884	13256237	K08H2.8
chrX	13323047	13327727	F46G10.2
chrX	13329182	13331100	F46G10.7a
chrX	13329184	13331022	F46G10.7b
chrX	13386074	13387468	C49F8.3
chrX	13487483	13500569	F15A2.6
chrX	13515773	13518823	F18H3.5a
chrX	13532829	13536383	R01E6.4
chrX	13542935	13544291	R01E6.3a
chrX	13584694	13588594	F54B11.3b
chrX	13660438	13662882	C04A11.1
chrX	13765983	13770483	F55F3.3.2
chrX	13861211	13864213	M03B6.3
chrX	13938663	13941124	K02B9.4
chrX	14055205	14063272	C33G3.1a
chrX	14080310	14084238	C33G3.6.2
chrX	14147627	14151862	F28H6.1a
chrX	14197356	14209073	C37E2.5
chrX	14271878	14276959	E02H4.1
chrX	14313640	14326621	C11H1.4
chrX	14332713	14340400	K04G11.2
chrX	14490026	14491030	M163.3
chrX	14523494	14523892	D1025.6
chrX	14524673	14525100	D1025.8
chrX	14526970	14527516	D1025.7
chrX	14550057	14556216	T24C2.1
chrX	14581575	14584289	C44H4.3
chrX	14589579	14591705	C44H4.5
chrX	14602998	14608570	C44H4.7a
chrX	14710393	14718296	F33C8.1b
chrX	14773456	14783482	Y16B4A.1
chrX	14809265	14810677	T04C10.4.3
chrX	14895062	14898369	F31F6.6.1
chrX	15271022	15281027	F46F2.2b
chrX	15286496	15291977	C02D4.2f
chrX	15355155	15363749	C33A11.1.2
chrX	15479085	15485618	C46E1.2
chrX	15568834	15573611	C02C6.1b
chrX	15577388	15586719	K09A9.6
chrX	15600983	15603242	K09A9.3.2
chrX	15771670	15772653	Y7A5A.2.1
chrX	15841485	15842288	F59F4.2.2
chrX	16210217	16210557	R11.4
chrX	16262202	16265600	W10G6.3.2
chrX	16579636	16587614	F59C12.2
chrX	16613364	16616774	C06G1.4.2
chrX	17305258	17306218	C33E10.1
chrX	17393903	17396370	F11C7.3a
chrX	17460701	17463957	ZK54.1.2
chrX	17467030	17474447	ZK54.2.4
chrX	17623725	17640652	H18N23.2c
chrX	17679404	17680685	T23E7.2d
