# Supplementary material for: Genome-scale identification of Caenorhabditis elegans regulatory elements by tiling-array mapping of DNase I hypersensitive sites
Source: BMC Genomics. 2009 Feb 25;10:92. doi: 10.1186/1471-2164-10-92 (PMC2651899; doi:10.1186/1471-2164-10-92)
Supplement: Additional file 3 — Additional_table-S2. This table includes Pseudogenes with nearby DHSs (from 2 kb upstream to 2 kb downstream). [file 1471-2164-10-92-S3.txt]

# This table includes Pseudogenes with nearby DHSs (from 2kb upstream to 2kb downstream).
#chromosome	#start	#end	#Pseudogene
chrIII	2071501	2072335	Y39A3A.6
chrIII	3099564	3099635	H06I04.t1
chrIII	5098419	5098460	F54D8.p1
chrIII	9921298	9921592	F40F12.8
chrIII	10223413	10224051	Y70G10A.1
chrIII	10586284	10587583	Y45F3A.6
chrIII	1276239	1277350	ZC47.11
chrIII	3837577	3839454	C36A4.3
chrIII	4350794	4352134	B0285.11
chrIII	10101900	10104216	T16H12.10
chrIII	10587753	10588590	Y45F3A.7
chrIII	11110587	11116099	Y48A6C.2
chrII	2655340	2656476	F22E5.5
chrII	3134094	3135278	T10D4.2
chrII	3292260	3293468	F39E9.8
chrII	3294017	3295064	F39E9.9
chrII	3707604	3709215	F40H7.1
chrII	8711512	8711958	T01B7.1
chrII	9289417	9291450	C01G6.10
chrII	9376133	9379140	C06C3.9
chrII	9526927	9528004	AH6.16
chrII	10006022	10006446	ZK892.8
chrII	11558245	11558556	F54D5.16
chrII	13183346	13183741	W09H1.2
chrII	14289586	14290765	Y54G11A.16
chrII	2652842	2654465	F22E5.14
chrII	6358314	6358385	K10B2.t1
chrII	7904687	7907508	ZK675.3
chrII	8711991	8713335	T01B7.2
chrII	9379961	9381247	C06C3.5
chrII	9409255	9411508	M176.9
chrII	9793584	9795452	T10B9.6
chrII	9864448	9866310	C08H9.9
chrII	10574753	10578104	C06A1.4
chrII	10827785	10829308	VM106R.1
chrII	10935637	10942109	R03D7.3
chrII	12349539	12349610	C44C11.t2
chrII	15118319	15118841	Y53F4B.38
chrI	4120408	4123037	H31G24.2
chrI	8799479	8799551	DY3.t1
chrI	11914119	11915373	R09B3.6
chrI	12121139	12121718	M01G12.8
chrI	12435509	12437215	E03H4.9
chrI	12940157	12941334	Y18D10A.22
chrI	14834676	14835897	F32A7.1
chrI	6220956	6221027	T08B2.t1
chrI	10141722	10141792	Y106G6D.t1
chrIV	1407264	1407334	Y77E11A.t1
chrIV	2092135	2092352	C23H5.5
chrIV	2094699	2094929	C23H5.4
chrIV	4239846	4240848	F36A4.9
chrIV	5349338	5349410	Y4C6B.t3
chrIV	5611075	5612075	C39H7.2
chrIV	7127666	7130445	C34D4.16
chrIV	9414627	9418223	F56D5.8
chrIV	9492553	9493197	C33A12.18
chrIV	9494009	9495494	C33A12.9
chrIV	9748790	9749900	C28D4.11
chrIV	10143966	10144146	K08F4.10
chrIV	12461252	12461937	C25G4.9
chrIV	13318868	13321798	Y67H2A.9
chrIV	13744124	13744955	C47A4.4
chrIV	15287981	15289250	Y73F8A.7
chrIV	16300549	16301707	Y7A9C.6
chrIV	16303575	16306194	Y7A9C.2
chrIV	17241864	17243167	ZK550.7
chrIV	17393929	17395288	T02D1.2
chrIV	2095236	2095468	C23H5.6
chrIV	4969830	4971135	Y9C9A.14
chrIV	5637820	5640175	B0547.3
chrIV	5647417	5648895	B0547.5
chrIV	5880707	5882320	H04M03.10
chrIV	6141407	6142438	M03D4.5
chrIV	6865656	6866673	R13H7.3
chrIV	7060176	7061762	Y43B11AL.3
chrIV	9021721	9023141	C53D6.9
chrIV	9495597	9495687	C33A12.17
chrIV	9750076	9751104	C28D4.6
chrIV	11962508	11963825	ZK829.12
chrIV	12232745	12233379	Y39C12A.4
chrIV	12970242	12971944	F55G11.3
chrIV	13847749	13852687	B0513.7
chrIV	14575041	14575787	Y57G11B.4
chrIV	14921055	14922749	Y57G11C.27
chrIV	15729757	15730560	Y105C5A.18
chrIV	16090445	16091900	Y105C5B.30
chrIV	16289519	16290796	Y7A9C.3
chrIV	16326882	16327926	K03D3.3
chrV	142875	144445	W03F9.7
chrV	607433	608135	ZK488.3
chrV	2946640	2948243	H27D07.1
chrV	2953020	2954116	H05B21.1
chrV	4062310	4068386	D1065.2
chrV	7267169	7267970	C13A2.8
chrV	7379002	7380335	C03G6.1
chrV	7434414	7435812	F18E3.9
chrV	7538174	7539008	C54F6.2
chrV	7711642	7712629	ZK105.7
chrV	8384459	8385160	F38E1.1
chrV	9013831	9014152	R03H4.8
chrV	9279753	9280753	ZK682.1
chrV	9515090	9516050	F11A3.3
chrV	9524260	9525618	C50F4.15
chrV	10242846	10242944	C12D8.7
chrV	11560908	11562470	F38B7.6
chrV	11562667	11564239	F38B7.9
chrV	11598508	11599683	F43A11.5
chrV	11599935	11601486	F43A11.7
chrV	12920040	12921490	F54F3.2
chrV	13328931	13330179	C50B6.13
chrV	13849819	13851003	F09F3.3
chrV	13872477	13875116	F09F3.8
chrV	15025149	15026178	F14H8.3
chrV	15035943	15036444	C25D7.13
chrV	15037023	15038006	C25D7.14
chrV	15163589	15165017	T09F5.4
chrV	15250761	15252043	M01B2.5
chrV	15422406	15424092	T06E6.12
chrV	15642262	15645083	C55A1.10
chrV	15694583	15695745	K06B4.13
chrV	15807427	15808334	T26E4.13
chrV	15821011	15822411	F54B8.14
chrV	16080562	16081817	F22B8.2
chrV	16241916	16243030	F21H7.6
chrV	16478259	16479407	T08G3.9
chrV	16534556	16535272	F36D3.11
chrV	16931065	16931553	Y102A5C.5
chrV	16971617	16973543	Y102A5C.20
chrV	16993388	16994037	Y102A5C.34
chrV	17006558	17007644	Y102A5C.30
chrV	17252847	17254761	Y61B8A.3
chrV	17278466	17280847	K10G4.7
chrV	17364118	17371871	F47H4.12
chrV	17372292	17374045	F47H4.3
chrV	17407188	17408400	T27C5.11
chrV	17408883	17410080	T27C5.4
chrV	17435570	17437786	F20E11.16
chrV	17453385	17454708	F20E11.9
chrV	17455253	17456382	F20E11.14
chrV	17474895	17476055	F08E10.8
chrV	17517382	17521871	K03D7.1
chrV	18311924	18312595	Y51A2A.8
chrV	18313498	18314559	Y51A2A.9
chrV	18401024	18402948	Y51A2B.7
chrV	19085515	19085586	Y39B6A.t7
chrV	20165306	20167280	F19B2.4
chrV	20300339	20301494	ZC15.4
chrV	20626473	20627853	F46B3.12
chrV	513219	515055	R11G11.10
chrV	515616	517217	R11G11.11
chrV	604554	606012	ZK488.8
chrV	822986	824802	F41H8.3
chrV	2840845	2842068	T03D3.9
chrV	2842773	2844064	T03D3.10
chrV	3000253	3001843	K12D9.8
chrV	3491189	3492424	C07G3.7
chrV	6424320	6424392	T05H4.t2
chrV	6778591	6779905	ZC404.6
chrV	7475891	7477605	C18B10.9
chrV	8088475	8089874	C09H5.8
chrV	10232838	10233251	C12D8.2
chrV	11169904	11170246	T19C4.10
chrV	11360881	11362050	T02E9.4
chrV	11481001	11481831	T11F9.17
chrV	14052883	14056297	F58D12.2
chrV	14437151	14438331	F23B12.2
chrV	15176221	15177442	T09F5.13
chrV	15315568	15316816	ZK1037.2
chrV	15443909	15445564	T26H5.1
chrV	15632788	15634093	C55A1.16
chrV	15848696	15849890	K08G2.2
chrV	15852578	15852910	K08G2.15
chrV	15857596	15858732	K08G2.11
chrV	15861422	15861811	K08G2.14
chrV	15862544	15863569	K08G2.6
chrV	15939777	15941121	T05G11.8
chrV	16091708	16093045	F22B8.8
chrV	16179256	16180074	K05D4.5
chrV	16243800	16245028	F21H7.13
chrV	16387073	16388719	F13A7.6
chrV	17149399	17155840	F40D4.14
chrV	17514109	17522433	K03D7.10
chrV	18289881	18290966	Y51A2A.2
chrV	20172985	20180753	F19B2.1
chrV	20174098	20175712	F19B2.10
chrX	2820441	2822020	C14A11.1
chrX	3293278	3294358	K09C4.3
chrX	5284384	5284458	Y34B4A.t1
chrX	6600183	6600255	T28B4.t2
chrX	13048907	13049861	C53C7.4
chrX	14061592	14061666	C33G3.t1
chrX	5232209	5233228	H28G03.5
chrX	6601264	6601336	F23G4.t1
chrX	11704809	11707159	C44C10.2
chrX	12167031	12167103	F57G12.t2
chrX	17296555	17297142	C33E10.9
